# Supplementary material for: Neural Mechanisms of Prism Adaptation in Healthy Adults and Individuals with Spatial Neglect after Unilateral Stroke: A Review of fMRI Studies
Source: Brain Sci. 2021 Nov 5;11(11):1468. doi: 10.3390/brainsci11111468 (PMC8615640; doi:10.3390/brainsci11111468)
Supplement: Supplementary file 1 [file brainsci-11-01468-s001.zip]

Archive with 1 entries (1 files):
- brainsci-1411964-supplementary.pdf
